# Supplementary material for: Four-year antibody persistence and response to a booster dose of a pentavalent MenABCWY vaccine administered to healthy adolescents and young adults
Source: Hum Vaccin Immunother. 2018 May 9;14(5):1161–74. doi: 10.1080/21645515.2018.1457595 (PMC5989907; doi:10.1080/21645515.2018.1457595)
Supplement: KHVI_A_1457595_Supplemental.zip [file khvi-14-05-1457595-s001.zip]

Archive with 4 entries (4 files):
- KHVI_A_1457595_Supplemental Table.docx
- KHVI_A_1457595_Supplemental1.docx
- KHVI_A_1457595_Supplemental2.docx
- KHVI_A_1457595_Supplemental3.docx
